# Supplementary material for: Is bigger really better? Relative and absolute body size influence individual growth rate under competition
Source: Ecol Evol. 2017 Apr 17;7(11):3745–50. doi: 10.1002/ece3.2978 (PMC5468154; doi:10.1002/ece3.2978)
Supplement: Supplementary file 1 [file ECE3-7-3745-s001.xlsx]

## Sheet: data
Data for Van Buskirk, Cereghetti, and Hess: "Is bigger really better? Relative and absolute body size influence individual growth rate under competition"
Initial and final masses are in grams.
"target.size" refers to the three size categories of the target.
"tadpole.type" indicates whether the individual was a target or non.target.
"origin" indicates the outdoor mesocosm treatment from which the individual was collected.
"position" is the spatial block number and position within the block.
"round" refers to the three rounds of the experiment.
position	cycle	target.size	treatment	tadpole.type	origin	initial.mass	final.mass
1.3	1	large	larger	non.target	low	0.135	0.2
5.1	1	medium	same	target	low	0.082	0.08
10.7	1	large	larger	non.target	low	0.124	0.163
3.5	1	large	larger	non.target	low	0.131	0.106
10.1	1	large	same	non.target	low	0.124	0.214
5.2	1	large	smaller	target	low	0.128	0.186
9.2	1	large	same	non.target	low	0.12	0.183
1.3	1	large	larger	non.target	low	0.137	0.214
7.6	1	large	larger	non.target	low	0.111	0.172
6.7	1	large	same	target	low	0.149	0.21
1.5	1	large	same	non.target	low	0.158	0.234
4.4	1	large	larger	non.target	low	0.13	0.164
1.5	1	large	same	non.target	low	0.156	0.195
3.1	1	large	same	non.target	low	0.14	0.129
6.7	1	large	same	non.target	low	0.145	0.209
9.1	1	large	larger	non.target	low	0.118	0.173
9.4	1	small	smaller	non.target	low	0.043	0.075
10.3	1	large	smaller	target	low	0.099	0.12
3.1	1	large	same	non.target	low	0.138	0.173
8.6	1	large	larger	non.target	low	0.114	0.179
3.5	1	large	larger	non.target	low	0.131	0.117
3.7	1	medium	smaller	non.target	low	0.073	0.114
6.7	1	large	same	non.target	low	0.146	0.222
7.6	1	large	larger	non.target	mid	0.11	0.165
3.7	1	large	smaller	target	mid	0.13	0.198
10.1	1	large	same	non.target	mid	0.124	0.17
4.4	1	large	larger	non.target	mid	0.129	0.193
8.6	1	large	larger	non.target	mid	0.113	0.181
4.4	1	large	larger	non.target	mid	0.129	0.164
7.1	1	large	same	non.target	mid	0.109	0.162
4.6	1	large	same	non.target	mid	0.096	0.153
4.7	1	medium	same	target	mid	0.087	0.082
10.2	1	medium	larger	non.target	mid	0.067	0.081
7.1	1	large	same	non.target	mid	0.108	0.128
4.5	1	large	smaller	target	mid	0.1	0.15
1.6	1	large	smaller	target	mid	0.099	0.144
2.1	1	medium	smaller	non.target	mid	0.075	0.105
9.2	1	large	same	non.target	mid	0.118	0.182
2.4	1	medium	same	non.target	mid	0.081	0.107
6.5	1	medium	larger	target	mid	0.057	0.068
5.5	1	large	larger	non.target	mid	0.1	0.152
9.7	1	medium	smaller	non.target	mid	0.066	0.116
2.1	1	medium	smaller	non.target	mid	0.076	0.117
2.1	1	large	smaller	target	mid	0.131	0.133
8.4	1	large	same	non.target	mid	0.095	0.137
8.4	1	large	same	non.target	mid	0.094	0.159
7.1	1	large	same	target	mid	0.106	0.152
10.7	1	large	larger	non.target	mid	0.123	0.151
9.7	1	large	smaller	target	mid	0.121	0.139
10.7	1	large	larger	non.target	mid	0.123	0.168
7.7	1	large	smaller	target	mid	0.111	0.144
2.6	1	large	larger	non.target	mid	0.099	0.164
10.7	1	medium	larger	target	mid	0.067	0.084
5.5	1	large	larger	non.target	mid	0.103	0.156
1.3	1	large	larger	non.target	mid	0.133	0.166
4.6	1	large	same	non.target	mid	0.098	0.146
6.6	1	large	smaller	target	mid	0.105	0.131
2.4	1	medium	same	non.target	mid	0.079	0.113
1.5	1	large	same	non.target	mid	0.152	0.214
10.1	1	large	same	non.target	mid	0.124	0.19
9.2	1	large	same	non.target	mid	0.119	0.185
5.6	1	large	same	non.target	mid	0.091	0.139
2.6	1	large	larger	non.target	mid	0.099	0.153
3.5	1	large	larger	non.target	mid	0.13	0.126
9.1	1	large	larger	non.target	mid	0.116	0.185
3.1	1	large	same	non.target	mid	0.141	0.302
5.6	1	large	same	non.target	mid	0.09	0.132
6.7	1	large	same	non.target	mid	0.15	0.201
9.2	1	large	same	target	mid	0.118	0.176
5.1	1	medium	same	non.target	mid	0.081	0.07
7.6	1	large	larger	non.target	mid	0.11	0.147
8.3	1	large	smaller	target	mid	0.111	0.156
2.6	1	large	larger	non.target	mid	0.099	0.146
5.2	1	medium	smaller	non.target	mid	0.071	0.117
9.1	1	large	larger	non.target	mid	0.117	0.175
8.2	1	medium	same	non.target	mid	0.055	0.068
3.1	1	large	same	target	mid	0.138	0.205
6.5	1	large	larger	non.target	mid	0.098	0.149
7.1	1	large	same	non.target	mid	0.107	0.168
2.3	1	large	same	non.target	mid	0.093	0.138
5.6	1	large	same	non.target	mid	0.09	0.127
5.1	1	medium	same	non.target	mid	0.081	0.084
4.6	1	large	same	non.target	mid	0.095	0.134
10.1	1	large	same	target	mid	0.124	0.188
4.6	1	large	same	target	mid	0.096	0.146
2.4	1	medium	same	target	mid	0.08	0.115
6.5	1	large	larger	non.target	mid	0.098	0.143
6.3	1	medium	same	non.target	mid	0.083	0.141
8.6	1	large	larger	non.target	mid	0.113	0.185
10.4	1	medium	smaller	target	mid	0.068	0.101
2.3	1	large	same	non.target	mid	0.091	0.09
1.5	1	large	same	target	mid	0.151	0.233
5.2	1	medium	smaller	non.target	mid	0.072	0.114
4.1	1	small	larger	target	mid	0.043	0.046
8.1	1	small	same	non.target	high	0.047	0.08
3.5	1	medium	larger	target	high	0.073	0.07
6.1	1	small	same	target	high	0.04	0.082
6.5	1	large	larger	non.target	high	0.098	0.144
6.1	1	small	same	non.target	high	0.04	0.058
9.5	1	small	same	non.target	high	0.053	0.087
8.2	1	medium	same	non.target	high	0.055	0.054
5.2	1	medium	smaller	non.target	high	0.071	0.074
1.1	1	small	same	non.target	high	0.052	0.083
10.5	1	small	same	non.target	high	0.049	0.077
7.5	1	medium	same	non.target	high	0.069	0.099
4.3	1	medium	smaller	target	high	0.072	0.098
3.6	1	small	same	target	high	0.042	0.062
10.6	1	medium	same	non.target	high	0.067	0.118
2.7	1	medium	larger	non.target	high	0.059	0.099
9.3	1	medium	larger	non.target	high	0.068	0.114
10.4	1	small	smaller	non.target	high	0.049	0.084
1.3	1	medium	larger	target	high	0.076	0.134
10.4	1	small	smaller	non.target	high	0.049	0.061
9.3	1	medium	larger	non.target	high	0.068	0.121
1.2	1	medium	larger	non.target	high	0.058	0.076
1.7	1	small	smaller	non.target	high	0.051	0.067
1.7	1	small	smaller	non.target	high	0.051	0.089
8.3	1	medium	smaller	non.target	high	0.063	0.101
4.3	1	small	smaller	non.target	high	0.05	0.077
8.1	1	small	same	non.target	high	0.047	0.084
1.4	1	medium	same	non.target	high	0.056	0.085
1.2	1	small	larger	target	high	0.043	0.065
1.4	1	medium	same	non.target	high	0.056	0.085
10.4	1	small	smaller	non.target	high	0.049	0.08
1.4	1	medium	same	non.target	high	0.056	0.078
8.1	1	small	same	non.target	high	0.047	0.083
2.7	1	medium	larger	non.target	high	0.059	0.095
9.5	1	small	same	non.target	high	0.052	0.087
5.5	1	large	larger	non.target	high	0.102	0.119
9.3	1	small	larger	target	high	0.049	0.09
2.7	1	small	larger	target	high	0.044	0.066
4.2	1	small	same	non.target	high	0.045	0.058
9.3	1	medium	larger	non.target	high	0.068	0.108
1.7	1	medium	smaller	target	high	0.076	0.098
8.7	1	small	smaller	non.target	high	0.049	0.081
2.7	1	medium	larger	non.target	high	0.059	0.102
3.3	1	medium	smaller	target	high	0.059	0.098
10.6	1	medium	same	non.target	high	0.067	0.106
3.3	1	small	smaller	non.target	high	0.044	0.081
5.7	1	small	same	non.target	high	0.053	0.07
8.3	1	medium	smaller	non.target	high	0.063	0.109
2.3	1	large	same	non.target	high	0.092	0.08
4.1	1	medium	larger	non.target	high	0.057	0.078
9.7	1	medium	smaller	non.target	high	0.066	0.112
2.2	1	small	smaller	non.target	high	0.043	0.07
7.4	1	medium	larger	non.target	high	0.07	0.1
10.2	1	medium	larger	non.target	high	0.066	0.09
1.4	1	medium	same	target	high	0.056	0.09
8.7	1	small	smaller	non.target	high	0.049	0.079
3.6	1	small	same	non.target	high	0.042	0.073
8.2	1	medium	same	non.target	high	0.055	0.069
1.2	1	medium	larger	non.target	high	0.058	0.097
4.5	1	medium	smaller	non.target	high	0.059	0.096
8.6	1	medium	larger	target	high	0.064	0.08
2.5	1	small	same	non.target	high	0.034	0.055
7.2	1	medium	smaller	target	high	0.07	0.1
7.3	1	small	same	non.target	high	0.04	0.066
7.3	1	small	same	non.target	high	0.04	0.056
1.2	1	medium	larger	non.target	high	0.058	0.089
4.4	1	medium	larger	target	high	0.072	0.104
10.3	1	medium	smaller	non.target	high	0.056	0.102
6.3	1	medium	same	non.target	high	0.084	0.136
9.4	1	small	smaller	non.target	high	0.042	0.057
5.4	1	small	smaller	non.target	high	0.045	0.063
6.2	1	small	smaller	non.target	high	0.046	0.078
8.5	1	small	larger	target	high	0.047	0.084
6.3	1	medium	same	target	high	0.083	0.126
3.3	1	small	smaller	non.target	high	0.044	0.08
1.6	1	medium	smaller	non.target	high	0.058	0.092
1.1	1	small	same	target	high	0.051	0.076
6.2	1	small	smaller	non.target	high	0.046	0.071
4.3	1	small	smaller	non.target	high	0.05	0.067
2.3	1	large	same	target	high	0.091	0.132
8.5	1	medium	larger	non.target	high	0.063	0.103
9.4	1	small	smaller	non.target	high	0.042	0.057
3.3	1	small	smaller	non.target	high	0.044	0.066
10.5	1	small	same	non.target	high	0.048	0.08
1.6	1	medium	smaller	non.target	high	0.058	0.096
6.6	1	medium	smaller	non.target	high	0.061	0.088
8.2	1	medium	same	target	high	0.055	0.069
9.5	1	small	same	non.target	high	0.052	0.096
5.6	1	large	same	target	high	0.09	0.142
10.6	1	medium	same	non.target	high	0.067	0.116
8.5	1	medium	larger	non.target	high	0.063	0.106
10.6	1	medium	same	target	high	0.067	0.102
10.3	1	medium	smaller	non.target	high	0.056	0.093
5.3	1	medium	larger	non.target	high	0.07	0.1
8.7	1	small	smaller	non.target	high	0.049	0.075
9.5	1	small	same	target	high	0.052	0.031
2.5	1	small	same	non.target	high	0.035	0.043
7.4	1	small	larger	target	high	0.049	0.078
3.2	1	medium	same	non.target	high	0.055	0.078
4.7	1	medium	same	non.target	high	0.086	0.122
6.2	1	small	smaller	non.target	high	0.046	0.076
7.2	1	small	smaller	non.target	high	0.049	0.073
8.4	1	large	same	non.target	high	0.093	0.148
10.3	1	medium	smaller	non.target	high	0.056	0.089
7.5	1	medium	same	non.target	high	0.069	0.113
8.7	1	medium	smaller	target	high	0.068	0.117
9.1	1	medium	larger	target	high	0.064	0.105
7.6	1	medium	larger	target	high	0.062	0.114
4.3	1	small	smaller	non.target	high	0.05	0.068
7.2	1	small	smaller	non.target	high	0.049	0.076
4.2	1	small	same	non.target	high	0.044	0.054
9.6	1	medium	same	non.target	high	0.064	0.113
4.5	1	medium	smaller	non.target	high	0.06	0.093
2.4	1	medium	same	non.target	high	0.078	0.125
10.5	1	small	same	target	high	0.048	0.084
2.2	1	small	smaller	non.target	high	0.043	0.058
5.7	1	small	same	non.target	high	0.053	0.083
7.7	1	medium	smaller	non.target	high	0.062	0.097
7.7	1	medium	smaller	non.target	high	0.062	0.092
10.2	1	medium	larger	non.target	high	0.066	0.083
1.1	1	small	same	non.target	high	0.051	0.086
5.4	1	medium	smaller	target	high	0.06	0.085
3.4	1	small	larger	target	high	0.05	0.072
5.5	1	medium	larger	target	high	0.06	0.082
10.2	1	small	larger	target	high	0.047	0.06
3.4	1	medium	larger	non.target	high	0.074	0.098
6.3	1	medium	same	non.target	high	0.085	0.125
6.1	1	small	same	non.target	high	0.037	0.038
4.5	1	medium	smaller	non.target	high	0.059	0.099
3.7	1	medium	smaller	non.target	high	0.072	0.116
3.4	1	medium	larger	non.target	high	0.073	0.097
3.2	1	medium	same	target	high	0.055	0.082
2.1	1	medium	smaller	non.target	high	0.074	0.124
7.5	1	medium	same	target	high	0.069	0.11
7.2	1	small	smaller	non.target	high	0.049	0.059
5.3	1	medium	larger	non.target	high	0.07	0.113
4.7	1	medium	same	non.target	high	0.085	0.122
9.6	1	medium	same	non.target	high	0.064	0.106
10.5	1	small	same	non.target	high	0.048	0.06
1.6	1	medium	smaller	non.target	high	0.058	0.072
3.2	1	medium	same	non.target	high	0.055	0.077
3.6	1	small	same	non.target	high	0.041	0.066
6.1	1	small	same	non.target	high	0.039	0.075
2.5	1	small	same	non.target	high	0.036	0.052
5.7	1	small	same	target	high	0.053	0.078
8.4	1	large	same	target	high	0.094	0.153
6.2	1	medium	smaller	target	high	0.06	0.09
1.1	1	small	same	non.target	high	0.051	0.073
7.7	1	medium	smaller	non.target	high	0.062	0.098
1.7	1	small	smaller	non.target	high	0.05	0.087
7.3	1	small	same	target	high	0.04	0.066
5.7	1	small	same	non.target	high	0.053	0.078
4.1	1	medium	larger	non.target	high	0.057	0.091
7.4	1	medium	larger	non.target	high	0.069	0.098
8.3	1	medium	smaller	non.target	high	0.062	0.093
8.1	1	small	same	target	high	0.046	0.068
4.2	1	small	same	target	high	0.044	0.064
2.2	1	medium	smaller	target	high	0.058	0.07
5.3	1	medium	larger	non.target	high	0.07	0.098
5.4	1	small	smaller	non.target	high	0.045	0.05
6.6	1	medium	smaller	non.target	high	0.061	0.101
5.3	1	small	larger	target	high	0.049	0.062
3.7	1	medium	smaller	non.target	high	0.072	0.118
2.2	1	small	smaller	non.target	high	0.043	0.066
2.6	1	medium	larger	target	high	0.058	0.093
3.4	1	medium	larger	non.target	high	0.073	0.115
4.7	1	medium	same	non.target	high	0.085	0.126
7.3	1	small	same	non.target	high	0.04	0.059
2.5	1	small	same	target	high	0.034	0.04
7.4	1	medium	larger	non.target	high	0.069	0.091
9.6	1	medium	same	target	high	0.065	0.114
6.6	1	medium	smaller	non.target	high	0.061	0.103
4.2	1	small	same	non.target	high	0.044	0.066
3.6	1	small	same	non.target	high	0.041	0.027
9.6	1	medium	same	non.target	high	0.064	0.102
9.7	1	medium	smaller	non.target	high	0.065	0.122
9.4	1	medium	smaller	target	high	0.056	0.098
5.4	1	small	smaller	non.target	high	0.045	0.074
3.2	1	medium	same	non.target	high	0.055	0.08
7.5	1	medium	same	non.target	high	0.068	0.095
8.5	1	medium	larger	non.target	high	0.063	0.112
5.1	1	medium	same	non.target	high	0.082	0.091
4.1	1	medium	larger	non.target	high	0.057	0.09
8.5	2	large	larger	non.target	low	0.205	0.288
7.3	2	large	larger	non.target	low	0.261	0.33
7.3	2	large	larger	non.target	low	0.26	0.298
6.3	2	large	larger	non.target	low	0.15	0.2
3.4	2	large	same	non.target	low	0.17	0.258
3.5	2	large	smaller	target	low	0.257	0.322
7.3	2	large	larger	non.target	low	0.264	0.318
3.4	2	large	same	non.target	low	0.17	0.255
8.5	2	large	larger	non.target	low	0.229	0.246
6.2	2	large	same	target	low	0.131	0.155
4.7	2	large	larger	non.target	low	0.143	NA
5.1	2	large	larger	non.target	low	0.125	0.148
3.3	2	medium	larger	non.target	low	0.091	0.129
3.3	2	medium	larger	non.target	low	0.093	0.108
7.7	2	large	same	target	low	0.112	0.17
7.6	2	large	smaller	target	mid	0.106	0.114
3.4	2	large	same	target	mid	0.17	0.251
5.3	2	large	same	non.target	mid	0.158	0.215
5.4	2	large	smaller	target	mid	0.156	0.228
3.4	2	large	same	non.target	mid	0.17	0.193
4.7	2	large	larger	non.target	mid	0.139	0.194
8.4	2	large	same	target	low	0.325	0.398
8.7	2	large	smaller	target	mid	0.19	0.294
8.6	2	medium	same	non.target	mid	0.085	0.143
3.5	2	medium	smaller	non.target	mid	0.089	0.153
8.4	2	large	same	non.target	low	0.322	0.399
4.1	2	large	same	non.target	mid	0.135	0.175
8.6	2	medium	same	non.target	mid	0.085	0.124
3.1	2	large	larger	non.target	mid	0.109	0.11
8.1	2	small	same	non.target	mid	0.035	0.066
3.7	2	medium	smaller	target	mid	0.088	0.104
1.3	2	large	larger	non.target	mid	0.12	0.171
4.7	2	large	larger	non.target	mid	0.144	0.168
3.3	2	medium	larger	non.target	mid	0.096	0.166
6.3	2	large	larger	non.target	mid	0.145	0.218
2.7	2	large	larger	non.target	mid	0.128	0.171
8.5	2	large	larger	non.target	mid	0.205	0.252
5.3	2	large	same	non.target	mid	0.157	0.235
3.1	2	large	larger	non.target	mid	0.109	0.115
1.7	2	large	same	non.target	mid	0.125	0.168
2.1	2	medium	larger	non.target	mid	0.068	0.084
2.4	2	large	same	non.target	mid	0.153	0.22
1.5	2	large	smaller	target	mid	0.159	0.221
1.1	2	medium	larger	non.target	mid	0.076	0.101
7.2	2	medium	same	non.target	mid	0.099	0.166
8.7	2	medium	smaller	non.target	mid	0.08	0.096
6.3	2	large	larger	non.target	mid	0.15	0.231
2.4	2	large	same	target	mid	0.151	0.219
6.5	2	medium	same	target	mid	0.06	0.103
7.2	2	medium	same	non.target	mid	0.098	0.142
5.4	2	medium	smaller	non.target	mid	0.071	0.117
7.7	2	large	same	non.target	mid	0.109	0.158
1.3	2	large	larger	non.target	mid	0.119	0.192
8.4	2	large	same	non.target	low	0.318	0.393
2.4	2	large	same	non.target	mid	0.152	0.23
1.7	2	large	same	target	mid	0.126	0.214
1.1	2	medium	larger	non.target	mid	0.077	0.131
5.3	2	large	same	non.target	mid	0.157	0.213
3.5	2	medium	smaller	non.target	mid	0.088	0.156
4.1	2	large	same	non.target	mid	0.136	0.212
6.2	2	large	same	non.target	mid	0.134	0.206
1.1	2	medium	larger	non.target	mid	0.076	0.084
7.3	2	medium	larger	target	mid	0.097	0.151
1.7	2	large	same	non.target	mid	0.125	0.182
8.4	2	large	same	non.target	low	0.31	0.397
4.1	2	large	same	non.target	mid	0.136	0.181
7.7	2	large	same	non.target	mid	0.109	0.144
1.3	2	large	larger	non.target	mid	0.119	0.202
2.1	2	medium	larger	non.target	mid	0.068	0.088
1.7	2	large	same	non.target	mid	0.126	0.133
4.1	2	large	same	target	mid	0.135	0.203
2.7	2	large	larger	non.target	mid	0.127	0.19
7.2	2	medium	same	target	mid	0.097	0.152
7.7	2	large	same	non.target	mid	0.11	0.155
6.2	2	large	same	non.target	mid	0.133	0.197
2.5	2	large	smaller	target	mid	0.126	0.14
3.3	2	small	larger	target	mid	0.049	0.064
6.4	2	large	smaller	target	mid	0.134	0.147
5.1	2	large	larger	non.target	mid	0.123	0.17
8.7	2	medium	smaller	non.target	mid	0.078	0.139
5.3	2	large	same	target	mid	0.158	0.221
2.4	2	large	same	non.target	mid	0.153	0.195
6.2	2	large	same	non.target	mid	0.131	0.194
3.1	2	large	larger	non.target	mid	0.107	0.095
4.4	2	large	smaller	target	mid	0.137	0.166
7.2	2	medium	same	non.target	mid	0.098	0.097
8.5	2	medium	larger	target	mid	0.086	0.1
6.4	2	medium	smaller	non.target	mid	0.058	0.088
2.7	2	large	larger	non.target	mid	0.13	0.176
3.5	2	medium	smaller	non.target	mid	0.09	0.073
4.5	2	medium	larger	non.target	mid	0.062	0.086
1.5	2	medium	smaller	non.target	mid	0.072	0.134
5.1	2	large	larger	non.target	mid	0.123	0.214
6.1	2	medium	larger	non.target	high	0.066	0.084
5.2	2	medium	larger	non.target	high	0.054	0.083
8.1	2	small	same	target	high	0.035	0.067
4.2	2	small	same	non.target	high	0.044	0.07
1.1	2	small	larger	target	high	0.048	0.069
4.2	2	small	same	non.target	high	0.044	0.083
1.4	2	small	same	target	high	0.038	0.06
1.4	2	small	same	non.target	high	0.038	0.059
8.1	2	small	same	non.target	high	0.035	0.073
2.1	2	small	larger	target	high	0.047	0.081
2.3	2	medium	smaller	target	high	0.066	0.099
4.3	2	small	smaller	non.target	high	0.043	0.071
2.1	2	medium	larger	non.target	high	0.068	0.124
2.2	2	medium	same	non.target	high	0.066	0.106
6.1	2	small	larger	target	high	0.047	0.077
6.5	2	medium	same	non.target	high	0.06	0.08
8.1	2	small	same	non.target	high	0.035	NA
2.6	2	small	same	target	high	0.04	0.052
8.3	2	small	smaller	non.target	high	0.037	0.081
7.6	2	medium	smaller	non.target	high	0.051	0.1
7.5	2	small	same	target	high	0.028	NA
2.6	2	small	same	non.target	high	0.04	0.072
4.4	2	medium	smaller	non.target	high	0.061	0.11
5.2	2	medium	larger	non.target	high	0.054	0.091
2.5	2	medium	smaller	non.target	high	0.056	0.1
1.2	2	medium	same	target	high	0.053	0.085
3.6	2	medium	same	non.target	high	0.052	0.091
7.6	2	medium	smaller	non.target	high	0.051	0.096
1.6	2	small	smaller	non.target	high	0.047	0.085
1.5	2	medium	smaller	non.target	high	0.073	0.07
2.5	2	medium	smaller	non.target	high	0.056	0.092
4.5	2	medium	larger	non.target	high	0.062	0.098
4.6	2	medium	same	target	high	0.065	0.1
3.6	2	medium	same	non.target	high	0.052	0.085
2.3	2	small	smaller	non.target	high	0.044	0.067
5.4	2	medium	smaller	non.target	high	0.07	0.113
4.3	2	small	smaller	non.target	high	0.043	0.08
6.5	2	medium	same	non.target	high	0.059	0.078
5.5	2	small	same	non.target	high	0.046	0.078
2.2	2	medium	same	non.target	high	0.066	0.101
4.5	2	small	larger	target	high	0.043	0.053
1.4	2	small	same	non.target	high	0.038	0.062
3.6	2	medium	same	non.target	high	0.052	0.076
5.2	2	medium	larger	non.target	high	0.054	0.083
3.6	2	medium	same	target	high	0.052	0.082
5.4	2	medium	smaller	non.target	high	0.07	0.125
6.6	2	small	smaller	non.target	high	0.04	0.063
6.6	2	small	smaller	non.target	high	0.04	0.061
4.4	2	medium	smaller	non.target	high	0.061	0.105
2.7	2	medium	smaller	target	high	0.057	0.103
7.1	2	small	larger	target	high	0.032	0.057
4.2	2	small	same	target	high	0.043	0.079
6.7	2	small	same	non.target	high	0.042	0.067
7.5	2	small	same	non.target	high	0.028	NA
1.5	2	medium	smaller	non.target	high	0.072	0.132
7.4	2	small	smaller	non.target	high	0.034	0.039
3.7	2	small	smaller	non.target	high	0.048	0.089
5.5	2	small	same	target	high	0.045	0.071
7.6	2	medium	smaller	non.target	high	0.051	0.096
2.5	2	medium	smaller	non.target	high	0.056	0.093
4.2	2	small	same	non.target	high	0.043	0.08
5.6	2	medium	smaller	target	high	0.054	0.088
5.2	2	small	larger	target	high	0.037	0.064
8.2	2	small	larger	target	high	0.035	0.058
1.6	2	small	smaller	non.target	high	0.047	0.08
5.6	2	small	smaller	non.target	high	0.039	0.065
7.1	2	medium	larger	non.target	high	0.05	0.087
4.7	2	medium	larger	target	high	0.065	0.087
6.4	2	medium	smaller	non.target	high	0.058	0.08
7.1	2	medium	larger	non.target	high	0.05	0.09
7.1	2	medium	larger	non.target	high	0.05	0.093
6.7	2	small	same	non.target	high	0.042	0.062
4.3	2	small	smaller	non.target	high	0.042	0.076
6.4	2	medium	smaller	non.target	high	0.058	0.073
2.3	2	small	smaller	non.target	high	0.044	0.07
1.6	2	small	smaller	non.target	high	0.047	0.079
2.2	2	medium	same	non.target	high	0.067	0.111
7.4	2	medium	smaller	target	high	0.05	0.09
5.7	2	medium	same	non.target	high	0.054	0.081
3.2	2	small	same	non.target	high	0.047	0.076
6.3	2	medium	larger	target	high	0.065	0.112
6.7	2	small	same	target	high	0.041	0.081
4.4	2	medium	smaller	non.target	high	0.061	0.105
8.2	2	medium	larger	non.target	high	0.052	0.084
5.6	2	small	smaller	non.target	high	0.039	0.059
1.6	2	medium	smaller	target	high	0.075	0.115
6.1	2	medium	larger	non.target	high	0.065	0.109
3.1	2	medium	larger	target	high	0.051	0.058
5.5	2	small	same	non.target	high	0.045	0.079
1.2	2	medium	same	non.target	high	0.053	0.08
8.2	2	medium	larger	non.target	high	0.052	0.087
3.7	2	small	smaller	non.target	high	0.048	0.072
4.6	2	medium	same	non.target	high	0.063	0.111
1.2	2	medium	same	non.target	high	0.053	0.064
6.7	2	small	same	non.target	high	0.041	0.032
7.4	2	small	smaller	non.target	high	0.033	0.062
1.2	2	medium	same	non.target	high	0.053	0.091
7.5	2	small	same	non.target	high	0.025	NA
3.2	2	small	same	target	high	0.047	0.077
3.2	2	small	same	non.target	high	0.047	0.062
7.4	2	small	smaller	non.target	high	0.032	0.065
6.6	2	medium	smaller	target	high	0.06	0.104
8.3	2	small	smaller	non.target	high	0.035	NA
7.5	2	small	same	non.target	high	0.026	NA
8.3	2	medium	smaller	target	high	0.051	0.091
3.2	2	small	same	non.target	high	0.047	0.074
6.6	2	small	smaller	non.target	high	0.04	0.055
5.6	2	small	smaller	non.target	high	0.039	0.066
5.1	2	medium	larger	target	high	0.053	0.101
6.5	2	medium	same	non.target	high	0.059	0.107
5.5	2	small	same	non.target	high	0.046	0.083
4.6	2	medium	same	non.target	high	0.063	0.101
3.7	2	small	smaller	non.target	high	0.048	0.094
4.5	2	medium	larger	non.target	high	0.061	0.102
5.7	2	medium	same	non.target	high	0.054	0.062
8.2	2	medium	larger	non.target	high	0.052	0.071
8.7	2	medium	smaller	non.target	high	0.08	0.112
1.3	2	medium	larger	target	high	0.051	0.085
2.3	2	small	smaller	non.target	high	0.044	0.065
2.6	2	small	same	non.target	high	0.039	0.079
4.3	2	medium	smaller	target	high	0.06	0.094
2.2	2	medium	same	target	high	0.067	0.105
4.6	2	medium	same	non.target	high	0.063	0.083
8.6	2	medium	same	target	high	0.083	0.14
5.7	2	medium	same	target	high	0.054	0.089
1.4	2	small	same	non.target	high	0.038	0.06
8.3	2	small	smaller	non.target	high	0.036	0.042
5.7	2	medium	same	non.target	high	0.054	0.103
2.6	2	small	same	non.target	high	0.039	0.069
8.6	2	medium	same	non.target	high	0.081	0.142
6.1	2	medium	larger	non.target	high	0.065	0.109
4.3	3	large	same	non.target	low	0.447	0.401
5.5	3	large	larger	non.target	low	0.431	0.461
7.4	3	large	larger	non.target	low	0.365	0.369
2.3	3	large	larger	non.target	low	0.549	0.468
7.6	3	large	smaller	target	low	0.32	0.334
6.5	3	large	same	non.target	low	0.383	0.408
1.6	3	large	smaller	target	low	0.49	0.5
5.6	3	large	smaller	target	low	0.465	0.477
1.3	3	large	larger	non.target	low	0.475	0.45
1.3	3	large	larger	non.target	low	0.47	0.45
7.1	3	medium	same	non.target	low	0.118	0.172
3.4	3	large	smaller	target	low	0.524	0.487
2.3	3	large	larger	non.target	low	0.547	0.543
2.6	3	large	same	non.target	low	0.29	0.315
7.4	3	large	larger	non.target	low	0.374	0.393
4.3	3	large	same	non.target	low	0.451	0.393
2.7	3	large	smaller	target	low	0.53	0.541
6.3	3	large	larger	non.target	low	0.426	0.455
1.3	3	large	larger	non.target	low	0.472	0.503
4.6	3	large	larger	non.target	low	0.278	0.317
2.3	3	large	larger	non.target	low	0.54	0.532
7.3	3	small	same	non.target	low	0.075	0.063
8.4	3	large	larger	non.target	mid	0.361	0.356
3.6	3	large	same	target	mid	0.31	0.282
7.5	3	large	same	non.target	mid	0.324	0.377
8.4	3	large	larger	non.target	mid	0.35	0.357
7.5	3	large	same	non.target	mid	0.324	0.383
2.6	3	large	same	non.target	mid	0.291	0.351
6.4	3	medium	smaller	non.target	mid	0.131	0.193
8.3	3	medium	same	non.target	mid	0.145	0.245
4.3	3	large	same	target	mid	0.447	0.432
6.4	3	large	smaller	target	mid	0.301	0.303
8.6	3	large	same	non.target	mid	0.338	0.34
1.4	3	large	same	target	mid	0.254	0.274
1.4	3	large	same	non.target	mid	0.255	0.244
7.5	3	large	same	non.target	mid	0.322	0.316
3.3	3	large	larger	non.target	mid	0.262	0.282
3.6	3	large	same	non.target	mid	0.313	NA
2.6	3	large	same	target	mid	0.292	0.297
3.6	3	large	same	non.target	mid	0.312	0.312
7.4	3	large	larger	non.target	mid	0.371	0.406
5.3	3	large	same	non.target	mid	0.401	0.383
8.6	3	large	same	target	mid	0.34	0.376
6.5	3	large	same	non.target	mid	0.381	0.444
5.3	3	large	same	non.target	mid	0.395	0.355
6.3	3	large	larger	non.target	mid	0.411	NA
5.3	3	large	same	non.target	mid	0.403	0.357
1.7	3	medium	same	non.target	mid	0.202	0.295
6.2	3	medium	smaller	target	mid	0.158	0.202
6.5	3	large	same	non.target	mid	0.378	0.333
4.6	3	large	larger	non.target	mid	0.28	0.349
8.4	3	large	larger	non.target	mid	0.354	0.431
6.3	3	large	larger	non.target	mid	0.39	0.372
8.7	3	large	smaller	target	mid	0.342	0.38
4.3	3	large	same	non.target	mid	0.455	0.391
8.6	3	large	same	non.target	mid	0.33	0.339
5.5	3	large	larger	non.target	mid	0.428	0.416
5.3	3	large	same	target	mid	0.399	0.394
3.5	3	medium	same	target	mid	0.19	0.265
3.6	3	large	same	non.target	mid	0.309	0.317
6.5	3	large	same	target	mid	0.378	0.359
5.5	3	large	larger	non.target	mid	0.438	0.424
7.1	3	medium	same	non.target	mid	0.12	0.17
8.6	3	large	same	non.target	mid	0.331	0.319
3.7	3	small	larger	target	mid	0.077	0.101
2.6	3	large	same	non.target	mid	0.298	0.325
8.3	3	medium	same	non.target	mid	0.146	0.143
1.6	3	medium	smaller	non.target	mid	0.218	0.313
3.3	3	large	larger	non.target	mid	0.265	0.291
3.7	3	medium	larger	non.target	mid	0.186	0.241
7.5	3	large	same	target	mid	0.323	0.378
7.3	3	small	same	non.target	mid	0.073	0.126
4.5	3	medium	larger	non.target	mid	0.181	0.258
1.4	3	large	same	non.target	mid	0.256	0.247
8.5	3	medium	larger	non.target	mid	0.137	0.148
6.6	3	small	same	non.target	mid	0.05	0.047
1.7	3	medium	same	non.target	high	0.2	0.263
3.5	3	medium	same	non.target	high	0.19	0.283
5.1	3	medium	same	non.target	high	0.117	0.142
8.7	3	medium	smaller	non.target	high	0.144	0.231
2.4	3	medium	same	target	high	0.113	0.142
3.4	3	medium	smaller	non.target	high	0.183	0.225
4.7	3	medium	same	non.target	high	0.177	0.212
2.7	3	medium	smaller	non.target	high	0.194	0.307
1.4	3	large	same	non.target	high	0.256	0.316
6.4	3	medium	smaller	non.target	high	0.129	0.187
6.1	3	medium	larger	non.target	high	0.163	0.188
2.4	3	medium	same	non.target	high	0.11	0.126
6.7	3	medium	same	non.target	high	0.152	0.238
3.4	3	medium	smaller	non.target	high	0.183	0.242
6.7	3	medium	same	non.target	high	0.153	0.203
2.1	3	medium	larger	non.target	high	0.222	0.296
1.1	3	small	smaller	non.target	high	0.066	0.112
7.2	3	medium	larger	non.target	high	0.149	0.196
1.1	3	medium	smaller	target	high	0.226	0.273
3.3	3	large	larger	non.target	high	0.266	0.335
5.1	3	medium	same	target	high	0.117	0.157
8.1	3	small	smaller	non.target	high	0.057	0.068
2.3	3	medium	larger	target	high	0.224	0.303
4.2	3	medium	smaller	non.target	high	0.1	NA
1.6	3	medium	smaller	non.target	high	0.219	0.236
7.6	3	medium	smaller	non.target	high	0.132	0.188
3.7	3	medium	larger	non.target	high	0.187	0.15
3.5	3	medium	same	non.target	high	0.191	0.23
5.6	3	medium	smaller	non.target	high	0.166	0.247
5.4	3	medium	larger	non.target	high	0.171	0.224
8.3	3	medium	same	target	high	0.146	0.179
4.5	3	medium	larger	non.target	high	0.178	NA
1.7	3	medium	same	non.target	high	0.204	0.229
6.2	3	small	smaller	non.target	high	0.058	0.107
5.2	3	small	smaller	non.target	high	0.053	0.084
3.5	3	medium	same	non.target	high	0.19	0.24
2.1	3	small	larger	target	high	0.08	0.12
4.5	3	medium	larger	non.target	high	0.178	0.228
2.7	3	medium	smaller	non.target	high	0.191	0.27
1.3	3	medium	larger	target	high	0.207	0.278
7.2	3	medium	larger	non.target	high	0.15	0.22
2.4	3	medium	same	non.target	high	0.108	0.141
3.1	3	small	same	non.target	high	0.04	0.053
4.5	3	small	larger	target	high	0.081	0.149
4.1	3	medium	smaller	target	high	0.173	0.238
3.7	3	medium	larger	non.target	high	0.188	0.25
7.7	3	small	smaller	non.target	high	0.054	0.075
4.4	3	small	same	target	high	0.071	0.108
2.1	3	medium	larger	non.target	high	0.223	0.281
8.3	3	medium	same	non.target	high	0.145	0.16
3.3	3	medium	larger	target	high	0.114	0.217
5.7	3	small	same	non.target	high	0.06	0.072
1.2	3	medium	larger	non.target	high	0.093	0.12
5.6	3	medium	smaller	non.target	high	0.166	0.266
2.7	3	medium	smaller	non.target	high	0.194	0.284
6.6	3	small	same	non.target	high	0.05	0.044
6.1	3	medium	larger	non.target	high	0.16	0.226
7.7	3	small	smaller	non.target	high	0.053	0.083
5.4	3	medium	larger	non.target	high	0.172	0.226
8.1	3	small	smaller	non.target	high	0.057	0.09
2.2	3	small	smaller	non.target	high	0.062	0.072
1.7	3	medium	same	target	high	0.202	0.248
8.7	3	medium	smaller	non.target	high	0.144	0.222
8.5	3	small	larger	target	high	0.055	0.082
6.3	3	medium	larger	target	high	0.157	0.241
8.2	3	small	same	target	high	0.07	0.095
2.2	3	medium	smaller	target	high	0.197	0.272
1.2	3	medium	larger	non.target	high	0.097	0.131
3.2	3	small	smaller	non.target	high	0.064	0.073
3.1	3	small	same	target	high	0.041	0.051
8.2	3	small	same	non.target	high	0.07	0.12
7.2	3	small	larger	target	high	0.057	0.08
5.5	3	medium	larger	target	high	0.17	0.223
5.7	3	small	same	non.target	high	0.061	0.116
8.7	3	medium	smaller	non.target	high	0.143	0.203
7.7	3	medium	smaller	target	high	0.117	0.179
5.4	3	medium	larger	non.target	high	0.171	0.23
8.1	3	medium	smaller	target	high	0.142	0.16
3.1	3	small	same	non.target	high	0.042	0.071
2.1	3	medium	larger	non.target	high	0.222	0.287
1.1	3	small	smaller	non.target	high	0.067	NA
4.4	3	small	same	non.target	high	0.071	0.093
4.7	3	medium	same	non.target	high	0.175	0.202
6.6	3	small	same	non.target	high	0.05	0.093
4.6	3	large	larger	non.target	high	0.277	0.343
4.2	3	large	smaller	target	high	0.299	NA
8.5	3	medium	larger	non.target	high	0.135	0.183
3.1	3	small	same	non.target	high	0.042	0.057
8.4	3	medium	larger	target	high	0.142	0.245
5.6	3	medium	smaller	non.target	high	0.169	0.234
7.3	3	small	same	non.target	high	0.074	0.148
6.2	3	small	smaller	non.target	high	0.059	0.099
3.2	3	medium	smaller	target	high	0.185	0.207
6.7	3	medium	same	non.target	high	0.153	0.203
2.2	3	small	smaller	non.target	high	0.062	0.083
4.2	3	medium	smaller	non.target	high	0.098	NA
4.4	3	small	same	non.target	high	0.071	0.095
3.4	3	medium	smaller	non.target	high	0.182	0.251
4.1	3	small	smaller	non.target	high	0.065	0.124
2.4	3	medium	same	non.target	high	0.112	0.158
7.4	3	medium	larger	target	high	0.138	0.23
2.2	3	small	smaller	non.target	high	0.062	NA
7.6	3	medium	smaller	non.target	high	0.132	0.218
5.7	3	small	same	target	high	0.06	0.083
7.1	3	medium	same	target	high	0.121	0.145
1.6	3	medium	smaller	non.target	high	0.212	0.247
7.2	3	medium	larger	non.target	high	0.148	0.214
4.6	3	medium	larger	target	high	0.115	0.215
5.4	3	small	larger	target	high	0.081	0.052
6.4	3	medium	smaller	non.target	high	0.126	0.188
2.5	3	small	same	non.target	high	0.05	0.082
2.5	3	small	same	non.target	high	0.05	0.057
4.4	3	small	same	non.target	high	0.071	0.115
6.1	3	medium	larger	non.target	high	0.159	0.217
4.1	3	small	smaller	non.target	high	0.065	0.077
4.1	3	small	smaller	non.target	high	0.072	0.12
1.5	3	small	same	non.target	high	0.063	0.097
2.5	3	small	same	non.target	high	0.051	0.076
6.7	3	medium	same	target	high	0.15	0.19
4.7	3	medium	same	target	high	0.177	0.243
5.7	3	small	same	non.target	high	0.061	0.062
3.2	3	small	smaller	non.target	high	0.064	0.109
7.6	3	medium	smaller	non.target	high	0.134	0.161
6.2	3	small	smaller	non.target	high	0.059	0.082
5.2	3	small	smaller	non.target	high	0.052	0.077
4.2	3	medium	smaller	non.target	high	0.1	NA
5.2	3	medium	smaller	target	high	0.115	0.156
1.5	3	small	same	non.target	high	0.063	0.101
2.5	3	small	same	target	high	0.05	0.068
7.7	3	small	smaller	non.target	high	0.054	0.1
5.1	3	medium	same	non.target	high	0.116	0.17
5.2	3	small	smaller	non.target	high	0.052	0.085
3.2	3	small	smaller	non.target	high	0.064	0.112
8.1	3	small	smaller	non.target	high	0.055	0.08
5.1	3	medium	same	non.target	high	0.116	0.148
1.2	3	medium	larger	non.target	high	0.095	0.17
7.1	3	medium	same	non.target	high	0.121	0.137
4.7	3	medium	same	non.target	high	0.177	0.249
1.1	3	small	smaller	non.target	high	0.068	0.119
8.5	3	medium	larger	non.target	high	0.135	0.212
7.3	3	small	same	target	high	0.074	0.055
1.5	3	small	same	target	high	0.063	0.073
6.1	3	small	larger	target	high	0.059	0.113
1.5	3	small	same	non.target	high	0.063	0.042
1.2	3	small	larger	target	high	0.047	0.067
6.6	3	small	same	target	high	0.049	0.15
8.2	3	small	same	non.target	high	0.07	0.094
8.2	3	small	same	non.target	high	0.071	0.091
